# Supplementary material for: Characterization of miRNAs in Response to Short-Term Waterlogging in Three Inbred Lines of Zea mays
Source: PLoS One. 2012 Jun 29;7(6):e39786. doi: 10.1371/journal.pone.0039786 (PMC3387268; doi:10.1371/journal.pone.0039786)
Supplement: Table S1 — Grading of maize seedling of 3 maize inbred lines by phenotypic chlorosis under waterlogging stress. The grades from 1–5 show the tolerance of the maize inbred lines. Each grade has its own description. (XLSX) [file pone.0039786.s006.xlsx]

## Sheet: Sheet1
Table S1. Grading of maize seedling of 3 maize inbred lines by phenotypic chlorosis under waterlogging stress
Grades	Waterlogging stress response	Inbred lines
1	Plant growth was influenced very little by waterlogging stress. Only few leaves turned yellow.	HZ32
2	Plant growth was influenced not so much, less than 50% of the first leaves turned yellow.
3	Plant growth was partially inhibited, most of the first and second leaves turned yellow.	B73
4	Plant growth was almost inhibited. Most of the leaves turned yellow.
5	Plant growth was completely inhibited. Most of the leaves died.	Mo17
