# Supplementary material for: Characterization of miRNAs in Response to Short-Term Waterlogging in Three Inbred Lines of Zea mays
Source: PLoS One. 2012 Jun 29;7(6):e39786. doi: 10.1371/journal.pone.0039786 (PMC3387268; doi:10.1371/journal.pone.0039786)
Supplement: Table S2 — Summary of small RNA sequencing data. Total reads are the raw reads from the sequencing library. Reads containing N are the reads containing uncertain nucleotide (N = A/T/C/G). Reads without N are the reads without uncertain nucleotide. Adaptor only reads are the reads that only have adaptor sequence. Reads with small insert are the reads length below 18 nt after removing the adapter sequence. Reads with large insert are the reads length over 26 nt after removing the adapter sequence. Filtered reads are the reads that passed all the filters described above. Unique sequences are the unrepeated sequence of the filtered reads. (XLSX) [file pone.0039786.s007.xlsx]

## Sheet: Sheet1
Table S2. Summary of small RNA sequencing data
	control sample	4h waterlogging treated sample
Total reads	9541782	9251451
Reads containing N	19409	69187
Reads without N	9522373	9182264
Adaptor only reads	80710	166871
Reads with small insert (<18nt)	1464314	208199
Reads with large insert (>26nt)	739784	1190556
Filtered reads	7237565	7616638
Unique sequences	3802934	4111022
N = uncertain nucleotide (A/C/T/G)
Unique sequences = unrepeated sequence of the filtered reads.
