# Supplementary material for: Characterization of miRNAs in Response to Short-Term Waterlogging in Three Inbred Lines of Zea mays
Source: PLoS One. 2012 Jun 29;7(6):e39786. doi: 10.1371/journal.pone.0039786 (PMC3387268; doi:10.1371/journal.pone.0039786)
Supplement: Table S3 — Known miRNAs present at 4 h waterlogging and control treatment in Hz32 roots. First column is the miRNA id. The second column is the read per million (RPM) of the Hz32 control library. The third column is the RPM of Hz32 at 4 h treatment library. The last column is the relative change. Chi-square test is applied to the relative change and * denotes the p value <0.01. (XLSX) [file pone.0039786.s008.xlsx]

## Sheet: Sheet1
Table S3. Known miRNAs present at 4hrs waterlogging and control treatment in Hz32 roots
miRNA	Hz32 control (RPM)	Hz32 4h treatment (RPM)	Relative Change
zma-MIR156a/b/c/d/e/f/g/h/i/l	8527.24	12567.2	1.474*
zma-MIR156j	5.54	21.86	3.946*
zma-MIR156k	157.61	294.79	1.870*
zma-MIR159a/b/f/j/k	7282.71	14992.7	2.059*
zma-MIR159c/d	371.17	736.63	1.985*
zma-MIR159e	0.55	0	0
zma-MIR159g	20.5	34.12	1.664*
zma-MIR159h/I	29.08	53.99	1.857*
zma-MIR160a/b/c/d/g/h	184.76	223.57	1.210*
zma-MIR162	3.32	3.31	-1.003
zma-MIR164a/b/c/d/g	509.39	1012.54	1.988*
zma-MIR164e	100.55	194.76	1.937*
zma-MIR164f	177.28	222.91	1.257*
zma-MIR164h	2.22	4.64	2.090*
zma-MIR166a/b/c/d/g/h/I	581.4	1379.86	2.373*
zma-MIR166l/m	85.59	95.39	1.114
zma-MIR167a/b/c/d	1458.37	2687.19	1.843*
zma-MIR167e/f/g/h/I/j	7122.33	10323	1.449*
zma-MIR168a/b	4151.57	11425.5	2.752*
zma-MIR169a/b	59.55	85.45	1.435*
zma-MIR169c/r	871.7	1649.81	1.893*
zma-MIR169d/f	52.07	74.51	1.431*
zma-MIR169i/j/k	552.6	642.56	1.163*
zma-MIR169l	1.66	4.64	2.795*
zma-MIR169m/n/q	1.11	1.32	1.189
zma-MIR169o	37.95	40.08	1.056
zma-MIR169p	3.05	1.32	-2.311
zma-MIR171a/n	28.25	18.55	-1.523*
zma-MIR171b/d/e/f/I/j	8540.81	9890.24	1.158*
zma-MIR171c	18.84	5.63	-3.346*
zma-MIR171g	0.55	0	0
zma-MIR171h/k	375.6	560.09	1.491*
zma-MIR171l/m	4.43	8.28	1.869*
zma-MIR172b/c/d	75.07	37.09	-2.024*
zma-MIR319a/b/c/d	2105.43	3807.38	1.808*
zma-MIR390a/b	550.94	888.33	1.612*
zma-MIR393a/c	390.28	236.82	-1.648*
zma-MIR393b	258.16	269.28	1.043
zma-MIR394a/b	4.99	8.28	1.659*
zma-MIR395a/b/d/e/f/g/h/i/j/n/p	6.92	7.62	1.101
zma-MIR395c/l/m	7.48	7.62	1.019
zma-MIR396a/b	48.75	60.28	1.237*
zma-MIR396c/d	230.18	426.28	1.852*
zma-MIR396e/f	9.69	11.26	1.162
zma-MIR396g	21.05	24.51	1.164
zma-MIR397a/b	1267.53	1075.47	-1.179*
zma-MIR398a/b	103.31	171.25	1.658*
zma-MIR399a/c/h	6.37	24.18	3.796*
zma-MIR399e/I/j	11.63	27.49	2.364*
zma-MIR399g	6.65	12.26	1.844*
zma-MIR408b	60.94	145.07	2.381*
zma-MIR444a/b	158.775	180.188	1.13486
zma-MIR528a/b	617.42	1474.26	2.388*
zma-MIR529	184.2	1077.13	5.848*
zma-MIR827	178.38	214.3	1.201*
zma-MIR1432	25.76	51.01	1.980*
zma-MIRn1	11.3186	12.2143	1.07913
zma-MIRn2	10.8994	18.3755	1.686*
zma-MIRn3	22.2181	35.3458	1.590*
zma-MIRn4	21.3797	31.5626	1.476*
zma-MIRn5	20.5412	14.9166	-1.377*
zma-MIRn6	63.7198	36.751	-1.734*
zma-MIRn7	128.278	66.4761	-1.93*
zma-MIRn8	12.3667	21.7263	1.757*
zma-MIRn9	114.654	126.034	1.099
zma-MIRn10	23.6853	23.3477	-1.014
* χ-square test P value <0.01
