# Supplementary material for: Characterization of miRNAs in Response to Short-Term Waterlogging in Three Inbred Lines of Zea mays
Source: PLoS One. 2012 Jun 29;7(6):e39786. doi: 10.1371/journal.pone.0039786 (PMC3387268; doi:10.1371/journal.pone.0039786)
Supplement: Table S4 — Novel mature miRNA and their precursor with genome coordinates. The table gives the information of the predicted novel miRNA such as genome coordinate, mature sequence and pre-miRNA sequence. (XLSX) [file pone.0039786.s009.xlsx]

## Sheet: 工作表1
Table S4. Novel mature miRNA and their precusor with genome coordinate
Novel_miRNA_ID	Chromosome	miRNA_start	miRNA_end	Strain	Mature_sequence	Pre-miRNA_start	Pre-miRNA_end	Pre-miRNA_sequence
zma-miRn1a	chr4	4662080	4662101	+	AACCATAAAGTTTGTAGCACGG	4662080	4662314	AACCAUAAAGUUUGUAGCACGGUUGACAAGGUAAACUUAUUUAAACUCAUUACAUACAUUUCGUAUUAUAAUAUUAGUUUUUUUAUUAUAAAUCGUUUAUUAUUUUUUUAAUGACAUUGACAUGUGUCGUGAAAAAAAUAAACGAUUUAUUAUAAAAAGUAAUAAUAUAAUACAAAUUGUAAGUAAUGCGUUCAAAUAAUUUUAACUUUGCACCCGUGCUGCAAGCUUUAUGGUU
zma-miRn1b	chr4	4711734	4711755	+	AACCATAAAGTTTGTAGCACGG	4711734	4711968	AACCAUAAAGUUUGUAGCACGGUUGACAAGGUAAACUUAUUUAAACUCAUUACAUACAUUUCGUAUUAUAAUAUUAGUUUUUUUAUUAUAAAUCGUUUAUUAUUUUUUUAAUGACAUUGACAUGUGUCGUGAAAAAAAUAAACGAUUUAUUAUAAAAAGUAAUAAUAUAAUACAAAUUGUAAGUAAUGCGUUCAAAUAAUUUUAACUUUGCACCCGUGCUGCAAGCUUUAUGGUU
zma-miRn1c	chr4	4713899	4713920	+	AACCATAAAGTTTGTAGCACGG	4713899	4714132	AACCAUAAAGUUUGUAGCACGGUUGACAAGGUAAACUUAUUUAAACUCAUUACAUACAUUUCGUAUUAUAAUAUUAGUUUUUUAUUAUAAAUCGUUUAUUAUUUUUUUAAUGACAUUGACAUGUGUCGUGAAAAAAAUAAACGAUUUAUUAUAAAAAGUAAUAAUAUAAUACAAAUUGUAAGUAAUGCGUUCAAAUAAUUUUAACUUUGCACCCGUGCUGCAAGCUUUAUGGUU
zma-miRn2a	chr2	169517755	169517775	+	ACCGGAGGAGATTGGAGGAGC	169517755	169517838	ACCGGAGGAGAUUGGAGGAGCUAAAAUCCCCUUUUUAUUCAAAAUUGAAUAAAAGAGGAUUUUAGCACCUUCAACCCCUCCGGU
zma-miRn2b	chr2	182825074	182825094	+	ATCGGAGGAGATTAGAGGAGC	182825074	182825158	AUCGGAGGAGAUUAGAGGAGCUAAAAUUUCCUUAGUAUUUAAAAUUGAUAUCAAAGAGAUUUUAGCCUAUCUAAUCUCUUUCGGU
zma-miRn2c	chr4	201469692	201469672	-	ACTGGAGGGGGTTAGAGGAGC	201469692	201469477	ACUGGAGGGGGUUAGAGGAGCUAAAAUCCACUCAUUAUUCAAAAUUAUAUAAGGAGAUGAUUUUAACCCCUUUAGUGCCCGUUCGAUUAGCUGGGAUUAAGACCUGAAACUAUUCCUGCUCAUCAGUUUUAAUAUAAAUAAAACUAACAUUCCACGUGAAACAGUUCCAAAGGAUUUGUUCCGAAUAAAACGAACAACUCCUUAAUCUCCUCCGGU
zma-miRn2d	chr4	195789430	195789410	-	ACCGGAGGAGGTTAGAGGAGC	195789430	195789345	ACCGGAGGAGGUUAGAGGAGCUAAAAUCUCAUCUUUAUUCAAUUUUGAAUAAGAAGGAAAUUUUAGCCCCUCUAAUCUCCUCCGAU
zma-miRn2e	chr6	145636039	145636059	+	ACCGGAGGGGGTTAGAGGGGC	145636039	145636124	ACCGGAGGGGGUUAGAGGGGCUAAAAUCCACUUCUUAUUCAAAUUUAAAUAAGAAGUGGAAUUUAGCCUCUCCAAUCCCCUCCGGU
zma-miRn2f	chr6	150466899	150466879	-	ACCGGAGGGGGTTAGAGGGGC	150466899	150466814	ACCGGAGGGGGUUAGAGGGGCUAGAAUCCACUUAUUAUUCAAAAUUGGAUAAGAAGGGGAUUAUAGCUCAUCCAAUACACUUCGGU
zma-miRn2g	chr7	145462748	145462728	-	ACCGGAGGGGGTTAGAGGAGC	145462748	145462663	ACCGGAGGGGGUUAGAGGAGCUAAAAUCACCUUCUUAUUCAAAAUUGAAUAAGGAAGGGAUUUUAGCCCCUCCAGUACCCUCCGGU
zma-miRn2h	chr8	142297692	142297672	-	ACCGGAGGGGGTTGGAGGAGC	142297692	142297634	ACCGGAGGGGGUUGGAGGAGCUAGAAUCAUCCAUUCUAGCUCCUCCAAUCCCCUCCGAU
zma-miRn3	chr5	188388826	188388806	-	CTATAGCTCAGTGGTAGAGCG	188388868	188388806	GGUUCACUAUUGUAGUUAUGCUUCAUUAAGUAAGAAAUGCCCCUAUAGCUCAGUGGUAGAGCG
zma-miRn4a	chr5	55792480	55792500	+	TTAACGGATAGAGAATGTTCT	55792480	55792777	UUAACGGAUAGAGAAUGUUCUCAUCAGAUUCUCCAUUUGACUGCAUCCGAAACAUAUAUGGAUUCUGCUUUCGAGUAUAUAGCUGCAUCUCAAUAUAUACAUAUACUAGUGGUAUACUGGAGGAAGCUAUUUGUUGUAGCAGCACAAACUGUAAAGAGAGCAGAAGGCUUGCUGGUGGUGGGUAACAAGAGUAAUUAGGUUGUGGUAGACAGAAACUUUGGCCUGAUAAAUCAUCCACAUCUUUUGCUUCCGAACAUCAAAUAUGGGGAAUUUUCUGAGAAGAUUCUCUACCCGUUAA
zma-miRn4b	chr6	87791302	87791322	+	TTAACGGATAGAGAATCTTCT	87791302	87791610	UUAACGGAUAGAGAAUCUUCUCAGAAACUUCCCAUAUUUGAUGUUUGGAAGCAAAAGAUGUGAUAGUUUAUCAGGACAAAGUUUUUCUCUACUUUGCAACCUAAUUACUCUUAUUACCCACCACCAGCAAGCCUUAUGUGCCCUUUACAGUUUGUACUACUACAACAGAUAACUUCCUCCAGUAUACCCCUACUAGUAUAUGUAUUAAUGUAUAUAUUGAGAUGCAGGUAUAUACAUGAAAGUAGAGGCUGUAUAUGUUUUGGAUGCAGUCAAAUGGAGAAUCUGAUGAGAACAUUCUCUAUCCGUUAA
zma-miRn5	chr9	134290016	134290036	+	TGAGGAAGGATAAAGATGGTG	134290016	134290293	UGAGGAAGGAUAAAGAUGGUGGCUGAAAAGCUCAAUUAGGAUAACGCCGUGCUGAUGCUAGGCAUGAAGCAUCAGCUGAACUGCUGCUCUCGGCGUCCAAACCAGACGCUCUCCAGCCUCAUCAUGCCAAGCGGACACCUCCUGUUCACGGGGCUUGGUCACAGAGCUCCUCUCCGUCUGAUGAGAGAACAGGAUGCGUAUACCAUGAGUGCGAGAAGAAGGCUGCCAUUCAUGAAAGGAACCUCUUGAGCUUACCACAACGUUGCUGUGCUUCAUCG
zma-miRn6	chr2	41734916	41734936	+	TTTTCTTGCAAGTTGTGCAGT	41734878	41734936	UCUGUAAAACUUGCAGGGUUUUGUUGACGUACCGAUGAUUUUCUUGCAAGUUGUGCAGU
zma-miRn7	chr6	58780004	58780023	+	TGTGGCTGTAGTTTAGTGGT	58780004	58780300	UGUGGCUGUAGUUUAGUGGUGAGAAUUCCACGUUGUGGCCGUGGAGACCUGGGCUCGAAUCCCAGCAGCCACAUAGUUUUUUGUUUGUCUUUAUUUAUAACUUCACCAUGUCAUCUCACACAUUUUUUUUAUUGUUUGUCUAUAUUUAUAACUUCCCCAUGCCAUCUCUAUCGAUAUAUGCUGGAUGGAUAAUUUUUCGCGCCUAAAUUCCAUAUUUUGUUCUAUUUCUCUCUAUAUUCCAUAACUUCUACAUUUUACGCUGAAAACAAAACAAUCACCUCAAGACUGAAGUCCAGA
zma-miRn8	chr2	7848473	7848493	+	CCCATAGGTTGTCTGACAGGC	7848362	7848493	AUGUGUCAUGACCUUUGGGCCAGAGCGUGAUUAACGGCUAGGAUUGGCUCUGAUGCUUUGUCCUUAAGCUGUAGAGGAUCGUUCCCGUCAGGCUUGCUUGACUCGGGGUGGCCCAUAGGUUGUCUGACAGGC
zma-miRn9	chr2	192700637	192700657	+	TAGCCAAGGATGAGCTGCCTG	192700637	192700730	UAGCCAAGGAUGAGCUGCCUGUGGCCUCCUGCUGCGGACGUUGCGUGGCCCCGCCUCCACCGCGUGCGGUCCCCGCAGGCAGCCUCCUUGGCUA
zma-miRn10	chr6	26654446	26654427	-	GACAGTTTGACCGAGTGGTC	26654446	26654134	GACAGUUUGACCGAGUGGUCUAAGGCGCCAGAUUUAGGCUCUGGUUCGAUUCUGUUUAGUAGAAUCUAUGGUUUUAAGGUCAUAGUAGUUUUACGAUCGUAUACUUGAAGUUCUGGUCCGAUUCAGGAUCACUAUUUUAACAACCUUGUGUGGUUAAUUUGCAGGAUCGUGAUAGCUAUUGCAAGAUGAUGCACAAGUACAUAGGAUCAGAUGUUAUAUCACUUGUGACACUUCCAGUCAUAAUUUUUGAGCCAAUGACAAUGCUUCAGAAAAUGGCUGAGCUUUGUUAGGUGUUCCAUUUUAGUUAUCUGUC
