# Supplementary material for: Characterization of miRNAs in Response to Short-Term Waterlogging in Three Inbred Lines of Zea mays
Source: PLoS One. 2012 Jun 29;7(6):e39786. doi: 10.1371/journal.pone.0039786 (PMC3387268; doi:10.1371/journal.pone.0039786)
Supplement: Table S5 — Targets of novel miRNAs with interpro annotation. List of novel miRNA targets with interpro id and description. MM: miss match. (XLSX) [file pone.0039786.s010.xlsx]

## Sheet: 3MM
Table S5. Targets of novel miRNAs with interpro annotation
Novel miRNA_id	Targets_id	Chr	Total MM excluding position1	Total MM including position1	Interpro_ID	Interpro_Description
zma-miRn2a	GRMZM2G034551_T01	8	2	3	IPR003689; IPR004698	Zinc/iron permease; Zinc/iron permease, fungal/plant
zma-miRn2a	GRMZM2G523815_T01	7	3	3
zma-miRn2a	GRMZM2G380668_T01	1	3	3	IPR001991	Sodium:dicarboxylate symporter
zma-miRn2a	GRMZM2G097820_T03	10	3	4	IPR001783; IPR017938	Lumazine-binding protein; Riboflavin synthase-like beta-barrel
zma-miRn2a	GRMZM2G115895_T01	7	3	4
zma-miRn2a	GRMZM2G364703_T01	7	3	4
zma-miRn2a	GRMZM5G846339_T02	6	3	4	IPR001991; IPR007877	Sodium:dicarboxylate symporter; Protein of unknown function DUF707
zma-miRn2a	GRMZM2G033379_T02	2	3	4	IPR001623	Heat shock protein DnaJ, N-terminal
zma-miRn2a	GRMZM2G034383_T01	1	3	4
zma-miRn2a	GRMZM2G434173_T01	1	3	4	IPR001844; IPR002423; IPR017998; IPR018370	Chaperonin Cpn60; Chaperonin Cpn60/TCP-1; Chaperone, tailless complex polypeptide 1; Chaperonin Cpn60, conserved site
zma-miRn2b	GRMZM2G448720_T01	9	3	3
zma-miRn2b	GRMZM2G115895_T01	7	3	4
zma-miRn2b	GRMZM5G846339_T02	6	3	4	IPR001991; IPR007877	Sodium:dicarboxylate symporter; Protein of unknown function DUF707
zma-miRn2b	GRMZM5G837999_T01	3	3	4
zma-miRn2b	GRMZM5G872373_T02	1	3	4	IPR001727	Uncharacterised protein family UPF0016
zma-miRn2c	GRMZM2G366795_T01	6	3	4	IPR003657	DNA-binding WRKY
zma-miRn2d	GRMZM5G846339_T02	6	3	4	IPR001991; IPR007877	Sodium:dicarboxylate symporter; Protein of unknown function DUF707
zma-miRn2d	GRMZM5G829840_T03	2	3	4	IPR002038	Osteopontin
zma-miRn2d	GRMZM2G032177_T01	5	3	4	IPR013292	Myeloid transforming gene on chromosome 16 (MTG16)
zma-miRn2e/f	GRMZM2G034551_T01	8	2	3	IPR003689; IPR004698	Zinc/iron permease; Zinc/iron permease, fungal/plant
zma-miRn2e/f	GRMZM2G380668_T01	1	3	3	IPR001991	Sodium:dicarboxylate symporter
zma-miRn2e/f	GRMZM2G448720_T01	9	3	3
zma-miRn2e/f	GRMZM2G364703_T01	7	3	4
zma-miRn2e/f	AC213800.3_FGT001	6	3	4
zma-miRn2e/f	GRMZM5G837999_T01	3	3	4
zma-miRn2e/f	GRMZM2G033379_T02	2	3	4	IPR001623	Heat shock protein DnaJ, N-terminal
zma-miRn2h	GRMZM2G034551_T01	8	2	3	IPR003689; IPR004698	Zinc/iron permease; Zinc/iron permease, fungal/plant
zma-miRn2h	GRMZM2G430932_T01	6	3	3
zma-miRn2h	GRMZM2G380668_T01	1	3	3	IPR001991	Sodium:dicarboxylate symporter
zma-miRn2h	GRMZM2G157120_T01	10	3	4		Putative uncharacterized protein
zma-miRn2h	GRMZM5G815955_T01	7	3	4	IPR017975	Tubulin, conserved site
zma-miRn2h	GRMZM2G364703_T01	7	3	4
zma-miRn2h	GRMZM2G366795_T01	6	3	4	IPR003657	DNA-binding WRKY
zma-miRn2h	AC204381.3_FGT001	3	3	4	IPR001878	Zinc finger, CCHC-type
zma-miRn2h	GRMZM5G837999_T01	3	3	4
zma-miRn2h	GRMZM2G033379_T02	2	3	4	IPR001623	Heat shock protein DnaJ, N-terminal
zma-miRn2h	AC217554.3_FGT001	2	3	4	IPR001878; IPR017975	Zinc finger, CCHC-type; Tubulin, conserved site
zma-miRn2h	GRMZM2G452633_T02	5	3	4	IPR009675	Xklp2 targeting protein
zma-miRn2h	AC204298.3_FGT006	5	3	4
zma-miRn3a	GRMZM2G014676_T01	1	0	0	IPR004127; IPR009053; IPR011599	Prefoldin subunit; Prefoldin alpha subunit
zma-miRn4a	GRMZM2G147193_T01	8	3	4
zma-miRn4a	GRMZM2G030628_T01	4	3	4	IPR000850; IPR006259; IPR018962	Adenylate kinase; Adenylate kinase, subfamily; Domain of unknown function DUF1995
zma-miRn4b	GRMZM2G147193_T01	8	3	4
zma-miRn5a	GRMZM2G020468_T01	9	0	0		Putative uncharacterized protein
zma-miRn5a	GRMZM2G146207_T01	4	3	4	IPR001440; IPR019734	Tetratricopeptide TPR-1; Tetratricopeptide repeat
zma-miRn5a	GRMZM2G493946_T01	1	3	4
zma-miRn6a	GRMZM2G033093_T01	2	0	0	IPR002487	Transcription factor, K-box
zma-miRn6a	GRMZM2G492156_T01	5	0	0	IPR002487	Transcription factor, K-box
zma-miRn6a	GRMZM2G032942_T01	2	2	2
zma-miRn6a	GRMZM2G133563_T01	4	3	3		Putative uncharacterized protein
zma-miRn6a	GRMZM2G052123_T01	1	3	3	IPR002487	Transcription factor, K-box
zma-miRn6a	GRMZM5G821437_T01	8	3	4
zma-miRn6a	GRMZM2G377743_T01	2	3	4
zma-miRn6a	GRMZM2G536825_T01	1	3	4
zma-miRn7a	GRMZM2G096491_T04	6	3	3	IPR000555	Mov34/MPN/PAD-1
zma-miRn7a	GRMZM2G092152_T02	3	3	3	IPR014878	Domain of unknown function DUF1794
zma-miRn7a	GRMZM2G088212_T01	5	3	3	IPR002226; IPR010582; IPR018028; IPR020835	Catalase; Catalase-related immune responsive; Catalase related subgroup; Catalase-like domain, haem-dependent
zma-miRn7a	GRMZM2G011631_T01	5	3	4	IPR006133; IPR012337; IPR013697; IPR022762	DNA-directed DNA polymerase, family B, exonuclease domain; Polynucleotidyl transferase, ribonuclease H fold; DNA polymerase epsilon, catalytic subunit A, C-terminal
zma-miRn8a	GRMZM2G130008_T01	2	0	0
zma-miRn8a	GRMZM2G702918_T01	2	1	1
zma-miRn8a	GRMZM2G108884_T01	2	1	1
zma-miRn8a	GRMZM2G030159_T01	10	2	2
zma-miRn9a	GRMZM2G092152_T02	3	3	3	IPR014878	Domain of unknown function DUF1794
zma-miRn9a	GRMZM5G841871_T01	9	3	4		Putative uncharacterized protein
zma-miRn10a	GRMZM2G078124_T01	2	0	0		Putative uncharacterized protein
zma-miRn10a	GRMZM5G857944_T02	5	1	2	IPR001289	CCAAT-binding transcription factor, subunit B
zma-miRn10a	GRMZM2G078124_T01	2	2	2		Putative uncharacterized protein
zma-miRn10a	GRMZM2G000686_T04	1	2	3	IPR001289; IPR018362	CCAAT-binding transcription factor, subunit B; CCAAT-binding factor, conserved site
MM: miss match
