# Supplementary material for: Characterization of miRNAs in Response to Short-Term Waterlogging in Three Inbred Lines of Zea mays
Source: PLoS One. 2012 Jun 29;7(6):e39786. doi: 10.1371/journal.pone.0039786 (PMC3387268; doi:10.1371/journal.pone.0039786)
Supplement: Table S6 — miRNA SLRT-PCR primers and their target function. The first column is the miRNA id. The second column is the gene specific forward primer for the SLRT-PCR. The third column is the stem loop primer for the first strand cDNA amplification. The last column is the predicted miRNA targets annotation. Universal reverse primer is for the SLRT-PCR reaction. (XLSX) [file pone.0039786.s011.xlsx]

## Sheet: Sheet1
Table S6. miRNA SL-PCR primers and their target function
miRNA	qPCR-forward	FS-cDNA-primer	Target
zma-MIR156a/b/c/d/e/f/g/h/i/l	CTGGTCTGACAGAAGAGAGT	GTCGTATCCAGTGCAGGGTCCGAGGTATTCGCACTGGATACGACGTGCTC	cDNA teosinte glume architecture 1, cDNA squamosa promoter-binding-like protein 9
zma-MIR156k	CGTCGGTGACAGAAGAGAGC	GTCGTATCCAGTGCAGGGTCCGAGGTATTCGCACTGGATACGACGTGCTC	cDNA teosinte glume architecture 1, cDNA squamosa promoter-binding-like protein 9
zma-MIR159c/d	GTGCTGCTTGGATTGAAGGGA	GTCGTATCCAGTGCAGGGTCCGAGGTATTCGCACTGGATACGACAGGAGC	MYB-like DNA-binding domain-containing protein, transcription factor GAMYB
zma-MIR159a/b/f/j/k	GCCTGCTTTGGATTGAAGGGA	GTCGTATCCAGTGCAGGGTCCGAGGTATTCGCACTGGATACGACCAGAGC	MYB-like DNA-binding domain-containing protein, transcription factor GAMYB
zma-MIR159h/i	GGCCGCTTTGGAGTGAAGGGA	GTCGTATCCAGTGCAGGGTCCGAGGTATTCGCACTGGATACGACCAGAGC	MYB-like DNA-binding domain-containing protein, transcription factor GAMYB
zma-MIR164e	CTGCTTTGGAGAAGCAGGACA	GTCGTATCCAGTGCAGGGTCCGAGGTATTCGCACTGGATACGACCTCACG	NAC-domain transcription factors
zma-MIR164a/b/c/d/g	CATGCATGGAGAAGCAGGGCA	GTCGTATCCAGTGCAGGGTCCGAGGTATTCGCACTGGATACGACTGCACG	NAC-domain transcription factors
zma-MIR166a/b/c/d/g/h/I	CGAGTCTCGGACCAGGCTTCA	GTCGTATCCAGTGCAGGGTCCGAGGTATTCGCACTGGATACGACGGGGAA	PHABULOSA, PHAVOLUTA and REVOLUTA transcription factors
zma-MIR167a/b/c/d	GCACGGTGAAGCTGCCAGCAT	GTCGTATCCAGTGCAGGGTCCGAGGTATTCGCACTGGATACGACTAGATC	ARF transcription factor
zma-MIR168a/b	CGACTGTCGCTTGGTGCAGAT	GTCGTATCCAGTGCAGGGTCCGAGGTATTCGCACTGGATACGACGTCCCG	ARGONAUTE1 protein (AGO1) family proteine
zma-MIR169c/r	CAGGTCCAGCCAAGGATGACT	GTCGTATCCAGTGCAGGGTCCGAGGTATTCGCACTGGATACGACCCGGCA	CCAAT-binding transcription factor (CBF-B/NF-YA) family protein
zma-MIR171h/k	GGTCGTGTGAGCCGAACCAAT	GTCGTATCCAGTGCAGGGTCCGAGGTATTCGCACTGGATACGACAGTGAT	Scarecrow-like transcription factor, sodium-inducible calcium-binding protein (ACP1)
zma-MIR172b/c/d	GCTCCGAGAATCTTGATGAT	GTCGTATCCAGTGCAGGGTCCGAGGTATTCGCACTGGATACGACTGCAGC	cDNA ﬂoral homeotic protein APETALA2,bZIP ranscription factore family protein
zma-MIR319a/b/c/d	GACGCCTTGGACTGAAGGGT	GTCGTATCCAGTGCAGGGTCCGAGGTATTCGCACTGGATACGACGGGAGC	MYB family transcription factor, transcription factor GAMYB
zma-MIR390a/b	GTCGTCAAGCTCAGGAGGGAT	GTCGTATCCAGTGCAGGGTCCGAGGTATTCGCACTGGATACGACGGCGCT	AUXIN RESPONSE FACTORS (ARFs)
zma-MIR393a/c	GCCGCGTCCAAAGGGATCGCAT	GTCGTATCCAGTGCAGGGTCCGAGGTATTCGCACTGGATACGACAGATCA	Basic helix-loop-helix (bHLH) transcription factor and auxin receptors TIR1, AFB1, AFB2, and AFB3
zma-MIR396c/d	CGCCGGTTCCACAGGCTTTCT	GTCGTATCCAGTGCAGGGTCCGAGGTATTCGCACTGGATACGACAGTTCA	cDNA NB-ARC domain-containing protein,cysteine proteinase, root hair initiation protein (RHL1), disease resistance protein
zma-MIR398a/b	CGTGCCTGTGTTCTCAGGTCG	GTCGTATCCAGTGCAGGGTCCGAGGTATTCGCACTGGATACGACCGGGGG	copper/zinc superoxide dismutases (Cu/Zn SODs)
zma-MIR408b	CTTCGTCTGCACTGCCTCTTC	GTCGTATCCAGTGCAGGGTCCGAGGTATTCGCACTGGATACGACGCCAGG	cDNA chemocyanin precursor,cDNA phosphatidylinositol 3- and 4-kinase family protein
zma-MIR528a/b	CTTGCTTGGAAGGGGCATGCA	GTCGTATCCAGTGCAGGGTCCGAGGTATTCGCACTGGATACGACCTCCTC	Cupredoxin;Plastocyanin-like;Blue (type 1) copper domain
zma-MIR529	CGGCGGAGAAGAGAGAGAGTA	GTCGTATCCAGTGCAGGGTCCGAGGTATTCGCACTGGATACGACAGGCTG	cDNA squamosa promoter-binding-like protein 9, zinc ﬁnger family protein, U-box domain-containing protein
zma-MIR1432	CCGGTCTCAGGAGAGATGAC	GTCGTATCCAGTGCAGGGTCCGAGGTATTCGCACTGGATACGACGTCGGT	EF hand;Parvalbumin;Calcium-binding EF-hand;EF-HAND
zma-MIR156j	GCGGCGTGACAGAAGAGAGAG	GTCGTATCCAGTGCAGGGTCCGAGGTATTCGCACTGGATACGACTGTGCT	cDNA teosinte glume architecture 1, cDNA squamosa promoter-binding-like protein 9
zma-MIR169l	TCGCTGTAGCCAGGGATGATT	GTCGTATCCAGTGCAGGGTCCGAGGTATTCGCACTGGATACGACCAGGCA	CCAAT-binding transcription factor (CBF-B/NF-YA) family protein
zma-MIR171c	TGTTCGTGACTGAGCCGTGCC	GTCGTATCCAGTGCAGGGTCCGAGGTATTCGCACTGGATACGACGATATT	Scarecrow-like transcription factor, sodium-inducible calcium-binding protein (ACP1)
zma-MIR171l/m	GTTCGTGGATTGAGCCGCGTC	GTCGTATCCAGTGCAGGGTCCGAGGTATTCGCACTGGATACGACAGTGAT	Scarecrow-like transcription factor, sodium-inducible calcium-binding protein (ACP1)
zma-miRn6	GCGGCGTTTTCTTGCAAGTTG	GTTGGCTCTGGTGCAGGGTCCGAGGTATTCGCACCAGAGCCAACACTGCA	Transcription factor, K-box
zma-miRn7	GCTGCTTGTGGCTGTAGTTT	GTTGGCTCTGGTGCAGGGTCCGAGGTATTCGCACCAGAGCCAACACCACT	Catalase; Catalase-related immune responsive; Catalase related subgroup; Catalase-like domain, haem-dependent
Universa- reverse primer	GTGCAGGGTCCGAGGT
