# Supplementary material for: Characterization of miRNAs in Response to Short-Term Waterlogging in Three Inbred Lines of Zea mays
Source: PLoS One. 2012 Jun 29;7(6):e39786. doi: 10.1371/journal.pone.0039786 (PMC3387268; doi:10.1371/journal.pone.0039786)
Supplement: Table S7 — qRT-PCR internal control primers. Maize 18s ribosome RNA gene was used as the internal control to normalize the qRT-PCR results. (XLSX) [file pone.0039786.s012.xlsx]

## Sheet: Sheet1
Table S7. qRT-PCR internal control primers
	Forward	Reverse
18S	AGTTTGAGGCAATAACAGGTCT	GATGAAATTTCCCAAGATTACC
