# Supplementary material for: Characterization of miRNAs in Response to Short-Term Waterlogging in Three Inbred Lines of Zea mays
Source: PLoS One. 2012 Jun 29;7(6):e39786. doi: 10.1371/journal.pone.0039786 (PMC3387268; doi:10.1371/journal.pone.0039786)
Supplement: Table S9 — 5'RLM-RACE validation of the miRNA targets nested PCR primers. The first column is the miRNA id. The second column is the target gene id. The third column is the gene specific outer primer for the PCR. The fourth column is the gene specific inner primer for the PCR. The fifth column is the designed product size. The last column is the targets annotation. 5′RLM-RACE adapter is the adapter used for the 5′RACE analysis. 5′RACE outer primer is the universal outer primer for the PCR. 5′RACE inner primer is the universal inner primer for the PCR. (XLSX) [file pone.0039786.s014.xlsx]

## Sheet: 工作表1
Table S9. 5'RACE validation of the miRNA targets nested PCR primers
miRNA_ID	Target_ID	Outer_primer_Seq	Inner_primer_Seq	Product_size	Annotation
miR528	GRMZM2G039381	CAAGCCACTCGAACTGACAA	GGGATGCTGCAGATGAAGTAG	253	cuperdoxin
miR159/319	GRMZM2G139688	GTGACGCAGCACTAACAGGA	CTGGGCTGTTCTTCCCAATA	286	Myb
miR159/319	GRMZM2G028054	CTAACAGGAGGAGCGCATTC	CATAAGGTGTGCCAGCAGAA	254	Myb
miR164	GRMZM2G009892	CCGTAGTAGTAGTGCGCGAAG	CCGTAGTAGTAGTGCGCGAAG	174	NAM
miR164	GRMZM2G146380	CACTAGAATCCCCGTTTCCA	GGAAAAGGTCGAGAGCTCAG	308	NAM
miR393	GRMZM2G135978	TTCAAGGAGACGATCCAGGT	TGCCCCTTAGAGAATCTGGA	210	TIR1-like
miR167	GRMZM2G078274	GTCATGGGAGCCAGAAAGAG	TGCACATCCTCAGGTGAAAG	136	ARF
miR167	GRMZM2G028980	AGCAGCACAGAGCTCCATTT	CTTCAGAACTCGACCGAACC	285	ARF
miR167	GRMZM2G035405	TCATCAAGTCGCAGACCAAC	ATCTTGCTGCTCATCCCAAC	290	ARF
miR167	GRMZM2G081158	CGGTTTTGGTTCAGAGCTTC	TCGCCTCAGTCCTCTTCAGT	288	ARF
miR167	GRMZM2G089640	AGACTGATGGACGGTCATGG	ACTTACTGCCAAGGGTCGTC	95	ARF
miR172	GRMZM2G076602	GTCTTCTTCCCGGAAACTCC	GGAATACGATCGAAGGACGA	145	AP2/ERF
miRn7	GRMZM2G088212	TCGAGCAAGCATTTCACACC	GGTAATTCCCAGCTGCGATG	221	catalase
5'RACE adapter	GCUGAUGGCGAUGAAUGAACACUGCGUUUGCUGGCUUUGAUGAAA
5'RACE outer primer	GCTGATGGCGATGAATGAACACTG
5'RACE inner primer	CGCGGATCCGAACACTGCGTTTGCTGGCTTTGATG
