# Supplementary material for: Characterization of miRNAs in Response to Short-Term Waterlogging in Three Inbred Lines of Zea mays
Source: PLoS One. 2012 Jun 29;7(6):e39786. doi: 10.1371/journal.pone.0039786 (PMC3387268; doi:10.1371/journal.pone.0039786)
Supplement: Table S10 — Mapping of intragenic hypoxia responsive miRNAs with B73 maize genome. Out of 64 differentially expressed miRNA genes representing 22 known mature miRNA signatures, 30 miRNA genes belonging to 13 miRNA families could be mapped to the transcription start site (TSS). (XLSX) [file pone.0039786.s015.xlsx]

## Sheet: Sheet1
Table S10. Mapping of intragenic hypoxia responsive miRNAs with B73 maize genome.
miR_id	Zma_gene_id	Chromosome	Start	End	Strand
zma-MIR164e	AC206208.3_FG003	1	46847089	46848841	-
zma-MIR528a	GRMZM2G008053	1	6415668	6415967	+
zma-MIR169c	GRMZM2G011140	2	11299777	11300750	+
zma-MIR156b	GRMZM2G022489	3	7773334	7774907	-
zma-MIR159c	GRMZM2G027100	3	2748194	2748460	-
zma-MIR398b	GRMZM2G068519	7	38539990	38542053	+
zma-MIR156e	GRMZM2G070302	2	31492545	31494121	+
zma-MIR166d	GRMZM2G096372	5	21932820	21933890	-
zma-MIR408b	GRMZM2G097141	8	38487905	38488708	-
zma-MIR156g	GRMZM2G125853	7	115968567	115982683	+
zma-MIR159d	GRMZM2G127720	8	26822627	26822951	+
zma-MIR166b	GRMZM2G150351	1	223214855	223216260	-
zma-MIR159i	GRMZM2G157279	8	10529931	10538135	+
zma-MIR159f	GRMZM2G161202	3	25490042	25491489	-
zma-MIR319d	GRMZM2G179514	8	26767133	26768008	-
zma-MIR168b	GRMZM2G366973	4	239092570	239095955	-
zma-MIR396c	GRMZM2G367115	2	1958816	1960601	-
zma-MIR159a	GRMZM2G374085	8	10392288	10394005	+
zma-MIR159k	GRMZM2G386944	8	10584358	10585333	+
zma-MIR319b	GRMZM2G412073	3	2801732	2803086	+
zma-MIR172c	GRMZM2G420571	4	171125757	171127299	+
zma-MIR159j	GRMZM2G451605	8	10544037	10545012	+
zma-MIR159h	GRMZM2G457339	8	10528177	10529154	+
zma-MIR319c	GRMZM2G503279	8	148276552	148277605	+
zma-MIR159b	GRMZM2G534485	8	10588252	10589281	-
zma-MIR156d	GRMZM2G551565	5	92369026	92369713	+
zma-MIR167d	GRMZM2G562647	1	287727384	287728614	+
zma-MIR167c	GRMZM5G801939	5	4303436	4304491	+
zma-MIR156k	GRMZM5G895840	6	96122161	96128283	-
zma-MIR168a	GRMZM5G899308	5	74338821	74340648	+
