# Supplementary material for: Characterization of miRNAs in Response to Short-Term Waterlogging in Three Inbred Lines of Zea mays
Source: PLoS One. 2012 Jun 29;7(6):e39786. doi: 10.1371/journal.pone.0039786 (PMC3387268; doi:10.1371/journal.pone.0039786)
Supplement: Table S11 — Brief description of the list of transcription Factors from JASPAR Core Plantae whose binding sites were found on miRNA promoter region. The first column is the TF id. The second column is the TF family. The third column is the TF class. The fourth column is the plant species for that TF annotated in JASPER. The fifth column is the reference. (XLSX) [file pone.0039786.s016.xlsx]

## Sheet: TF_description
Table S11: Brief description of the list of transcription Factors from JASPAR core Plantae whose binding sites were found on miRNA promoter region.
Binding sites' position weight matrices of these TFs were taken from JASPAR core Plantae (http://jasper.genereg.net/).
TF_ID	Family	Description	Class	Species	Reference
HMG-1(high mobility group proteins 1)	HMG	High mobility group proteins	Other Alpha-Helix	Pisum sativum	[64]
HMG-I/Y(high mobility group proteins I/Y)	HMG	High mobility group proteins	Other Alpha-Helix	Pisum sativum	[64]
ID1(indeterminate protein )	bHLH	Basic helix loop helix	Zinc-coordinating	Zea mays	[65]
AtHB5(arabidopsis homo-box 5)	HDZIP	Homeodomain-leucine zipper proteins	Helix-Turn-Helix	Arabidopsis thaliana	[66]
HAT5/AtHB1(arabidopsis homo-box 1)	HDZIP	Homeodomain-leucine zipper proteins	Helix-Turn-Helix	Arabidopsis thaliana	[67]
ABI4(ABA-insensitive 4)	AP2/ERF	APETALA2-ethylene response factor	Beta-Hairpin-Ribbon	Zea mays	[68]
bZIP911(basic leucine zipper motif 911)	bZIP	Basic region/leucine zipper motif	Zipper-type	Antirrhinum majus	[69]
PEND(plastid envelope DNA binding protein)	bZIP	Basic region/leucine zipper motif	Zipper-type	Pisum sativum	[71]
TGA1A(TGACG motif binding 1A)	bZIP	Basic region/leucine zipper motif	Zipper-type	Nicotiana sp.	[70]
EMBP-1(Em-binding protein 1)	bZIP	Basic region/leucine zipper motif	Zipper-type	Triticum aestivum	[70]
Dof2(DNA-binding with one finger 2)	DOF	DNA-Binding with One Finger	Zinc-coordinating	Zea mays	[72]
Dof3(DNA-binding with one finger 3)	DOF	DNA-Binding with One Finger	Zinc-coordinating	Zea mays	[72]
GAMYB(gibberellin regulated myeloblast)	MYB	Myeloblast	Helix-Turn-Helix	Hordeum vulgare	[73]
ARR10(arabidopsis response regulator)	MYB	Myeloblast	Helix-Turn-Helix	Arabidopsis thaliana	[74]
Myb.ph3(myeloblast.ph3)	MYB	Myeloblast	Helix-Turn-Helix	Petunia hybrida	[75]
AG(AGAMOUS)	MADS	MCM1/AGAMOUS/DEFICIENS/SRF	Other Alpha-Helix	Arabidopsis thaliana	[76]
AGL3(AGAMOUS-like 3)	MADS	MCM1/AGAMOUS/DEFICIENS/SRF	Other Alpha-Helix	Arabidopsis thaliana	[77]
SQUA(squamosa)	MADS	MCM1/AGAMOUS/DEFICIENS/SRF	Other Alpha-Helix	Antirrhinum majus	[78]
