# Supplementary material for: Characterization of miRNAs in Response to Short-Term Waterlogging in Three Inbred Lines of Zea mays
Source: PLoS One. 2012 Jun 29;7(6):e39786. doi: 10.1371/journal.pone.0039786 (PMC3387268; doi:10.1371/journal.pone.0039786)
Supplement: Table S12 — List of transcription factors that have been used for motifs predictions for probable TF-miRNA interactions for upstream analysis of miRNA-mediated gene regulatory sub-network. The first column is the miRNA id. The second column is the TF that bind to the miRNA promoter. The third column is the TF family. The fourth column is the description of the TF family. (XLSX) [file pone.0039786.s017.xlsx]

## Sheet: TF-miRNA
Table S12. List of transcription factors that have been used for motifs predictions for probable TF- miRNA interactions for upstream analysis of miRNA-mediated gene regualtory sub-network.
miR_id	TF	TF_family	Description
miR156d	ABI4(ABA-insensitive 4)	ABI4	ABA-insensitive 4
miR156e	ABI4(ABA-insensitive 4)	ABI4	ABA-insensitive 4
miR156g	ABI4(ABA-insensitive 4)	ABI4	ABA-insensitive 4
miR156k	ABI4(ABA-insensitive 4)	ABI4	ABA-insensitive 4
miR166b	ABI4(ABA-insensitive 4)	ABI4	ABA-insensitive 4
miR166d	ABI4(ABA-insensitive 4)	ABI4	ABA-insensitive 4
miR167c	ABI4(ABA-insensitive 4)	ABI4	ABA-insensitive 4
miR168b	ABI4(ABA-insensitive 4)	ABI4	ABA-insensitive 4
miR319b	ABI4(ABA-insensitive 4)	ABI4	ABA-insensitive 4
miR396c	ABI4(ABA-insensitive 4)	ABI4	ABA-insensitive 4
miR408b	ABI4(ABA-insensitive 4)	ABI4	ABA-insensitive 4
miR528a	ABI4(ABA-insensitive 4)	ABI4	ABA-insensitive 4
miR156b	AG(AGAMOUS)	MADS	MCM1/AGAMOUS/DEFICIENS/SRF
miR156g	AG(AGAMOUS)	MADS	MCM1/AGAMOUS/DEFICIENS/SRF
miR408b	AG(AGAMOUS)	MADS	MCM1/AGAMOUS/DEFICIENS/SRF
miR164e	AGL3(AGAMOUS-like 3)	MADS	MCM1/AGAMOUS/DEFICIENS/SRF
miR167d	AGL3(AGAMOUS-like 3)	MADS	MCM1/AGAMOUS/DEFICIENS/SRF
miR166b	ARR10(arabidopsis response regulator)	MYB	Myeloblast
miR168a	ARR10(arabidopsis response regulator)	MYB	Myeloblast
miR169c	ARR10(arabidopsis response regulator)	MYB	Myeloblast
miR398b	ARR10(arabidopsis response regulator)	MYB	Myeloblast
miR528a	ARR10(arabidopsis response regulator)	MYB	Myeloblast
miR156d	AtHB5(arabidopsis homo-box 5)	HDZIP	Homeodomain-leucine zipper proteins
miR156g	AtHB5(arabidopsis homo-box 5)	HDZIP	Homeodomain-leucine zipper proteins
miR159d	AtHB5(arabidopsis homo-box 5)	HDZIP	Homeodomain-leucine zipper proteins
miR164e	AtHB5(arabidopsis homo-box 5)	HDZIP	Homeodomain-leucine zipper proteins
miR169c	AtHB5(arabidopsis homo-box 5)	HDZIP	Homeodomain-leucine zipper proteins
miR319b	AtHB5(arabidopsis homo-box 5)	HDZIP	Homeodomain-leucine zipper proteins
miR528a	AtHB5(arabidopsis homo-box 5)	HDZIP	Homeodomain-leucine zipper proteins
miR156d	bZIP911(basic leucine zipper motif 911)	bZIP	Basic region/leucine zipper motif
miR156k	bZIP911(basic leucine zipper motif 911)	bZIP	Basic region/leucine zipper motif
miR164e	bZIP911(basic leucine zipper motif 911)	bZIP	Basic region/leucine zipper motif
miR408b	bZIP911(basic leucine zipper motif 911)	bZIP	Basic region/leucine zipper motif
miR156d	Dof2(DNA-binding with one finger 2)	DOF	DNA-Binding with One Finger
miR156e	Dof2(DNA-binding with one finger 2)	DOF	DNA-Binding with One Finger
miR168a	Dof2(DNA-binding with one finger 2)	DOF	DNA-Binding with One Finger
miR319d	Dof2(DNA-binding with one finger 2)	DOF	DNA-Binding with One Finger
miR396c	Dof2(DNA-binding with one finger 2)	DOF	DNA-Binding with One Finger
miR164e	Dof3(DNA-binding with one finger 3)	DOF	DNA-Binding with One Finger
miR169c	Dof3(DNA-binding with one finger 3)	DOF	DNA-Binding with One Finger
miR398b	Dof3(DNA-binding with one finger 3)	DOF	DNA-Binding with One Finger
miR156b	EMBP-1(Em-binding protein 1)	bZIP	Basic region/leucine zipper motif
miR156k	EMBP-1(Em-binding protein 1)	bZIP	Basic region/leucine zipper motif
miR164e	EMBP-1(Em-binding protein 1)	bZIP	Basic region/leucine zipper motif
miR398b	EMBP-1(Em-binding protein 1)	bZIP	Basic region/leucine zipper motif
miR168b	GAMYB(gibberellin regulated myeloblast)	MYB	Myeloblast
miR319b	GAMYB(gibberellin regulated myeloblast)	MYB	Myeloblast
miR396c	GAMYB(gibberellin regulated myeloblast)	MYB	Myeloblast
miR159d	HAT5/AtHB1(arabidopsis homo-box 1)	HDZIP	Homeodomain-leucine zipper proteins
miR159f	HAT5/AtHB1(arabidopsis homo-box 1)	HDZIP	Homeodomain-leucine zipper proteins
miR164e	HAT5/AtHB1(arabidopsis homo-box 1)	HDZIP	Homeodomain-leucine zipper proteins
miR166d	HAT5/AtHB1(arabidopsis homo-box 1)	HDZIP	Homeodomain-leucine zipper proteins
miR169c	HAT5/AtHB1(arabidopsis homo-box 1)	HDZIP	Homeodomain-leucine zipper proteins
miR319b	HAT5/AtHB1(arabidopsis homo-box 1)	HDZIP	Homeodomain-leucine zipper proteins
miR408b	HAT5/AtHB1(arabidopsis homo-box 1)	HDZIP	Homeodomain-leucine zipper proteins
miR156d	HMG-1(high mobility group proteins 1)	HMG	High mobility group proteins
miR156g	HMG-1(high mobility group proteins 1)	HMG	High mobility group proteins
miR168a	HMG-1(high mobility group proteins 1)	HMG	High mobility group proteins
miR172c	HMG-1(high mobility group proteins 1)	HMG	High mobility group proteins
miR159a	HMG-I/Y(high mobility group proteins I/Y)	HMG	High mobility group proteins
miR159b	HMG-I/Y(high mobility group proteins I/Y)	HMG	High mobility group proteins
miR159c	HMG-I/Y(high mobility group proteins I/Y)	HMG	High mobility group proteins
miR159f	HMG-I/Y(high mobility group proteins I/Y)	HMG	High mobility group proteins
miR159g	HMG-I/Y(high mobility group proteins I/Y)	HMG	High mobility group proteins
miR159h	HMG-I/Y(high mobility group proteins I/Y)	HMG	High mobility group proteins
miR159i	HMG-I/Y(high mobility group proteins I/Y)	HMG	High mobility group proteins
miR159j	HMG-I/Y(high mobility group proteins I/Y)	HMG	High mobility group proteins
miR159k	HMG-I/Y(high mobility group proteins I/Y)	HMG	High mobility group proteins
miR167c	HMG-I/Y(high mobility group proteins I/Y)	HMG	High mobility group proteins
miR167d	HMG-I/Y(high mobility group proteins I/Y)	HMG	High mobility group proteins
miR172c	HMG-I/Y(high mobility group proteins I/Y)	HMG	High mobility group proteins
miR319b	HMG-I/Y(high mobility group proteins I/Y)	HMG	High mobility group proteins
miR319d	HMG-I/Y(high mobility group proteins I/Y)	HMG	High mobility group proteins
miR408b	HMG-I/Y(high mobility group proteins I/Y)	HMG	High mobility group proteins
miR156b	ID1(indeterminate protein )	bHLH	Basic helix loop helix
miR156d	ID1(indeterminate protein )	bHLH	Basic helix loop helix
miR156e	ID1(indeterminate protein )	bHLH	Basic helix loop helix
miR156g	ID1(indeterminate protein )	bHLH	Basic helix loop helix
miR159a	ID1(indeterminate protein )	bHLH	Basic helix loop helix
miR159c	ID1(indeterminate protein )	bHLH	Basic helix loop helix
miR159f	ID1(indeterminate protein )	bHLH	Basic helix loop helix
miR159g	ID1(indeterminate protein )	bHLH	Basic helix loop helix
miR166d	ID1(indeterminate protein )	bHLH	Basic helix loop helix
miR167d	ID1(indeterminate protein )	bHLH	Basic helix loop helix
miR168b	ID1(indeterminate protein )	bHLH	Basic helix loop helix
miR172c	ID1(indeterminate protein )	bHLH	Basic helix loop helix
miR319b	ID1(indeterminate protein )	bHLH	Basic helix loop helix
miR319c	ID1(indeterminate protein )	bHLH	Basic helix loop helix
miR319d	ID1(indeterminate protein )	bHLH	Basic helix loop helix
miR398b	ID1(indeterminate protein )	bHLH	Basic helix loop helix
miR408b	ID1(indeterminate protein )	bHLH	Basic helix loop helix
miR159h	Myb.ph3(myeloblast.ph3)	MYB	Myeloblast
miR159j	Myb.ph3(myeloblast.ph3)	MYB	Myeloblast
miR159k	Myb.ph3(myeloblast.ph3)	MYB	Myeloblast
miR156b	PEND(plastid envelope DNA binding protein)	bZIP	Basic region/leucine zipper motif
miR159b	PEND(plastid envelope DNA binding protein)	bZIP	Basic region/leucine zipper motif
miR159c	PEND(plastid envelope DNA binding protein)	bZIP	Basic region/leucine zipper motif
miR159d	PEND(plastid envelope DNA binding protein)	bZIP	Basic region/leucine zipper motif
miR159i	PEND(plastid envelope DNA binding protein)	bZIP	Basic region/leucine zipper motif
miR319b	PEND(plastid envelope DNA binding protein)	bZIP	Basic region/leucine zipper motif
miR319d	PEND(plastid envelope DNA binding protein)	bZIP	Basic region/leucine zipper motif
miR159a	SQUA(squamosa)	MADS	MCM1/AGAMOUS/DEFICIENS/SRF
miR159b	SQUA(squamosa)	MADS	MCM1/AGAMOUS/DEFICIENS/SRF
miR159f	SQUA(squamosa)	MADS	MCM1/AGAMOUS/DEFICIENS/SRF
miR159i	SQUA(squamosa)	MADS	MCM1/AGAMOUS/DEFICIENS/SRF
miR164e	SQUA(squamosa)	MADS	MCM1/AGAMOUS/DEFICIENS/SRF
miR172c	SQUA(squamosa)	MADS	MCM1/AGAMOUS/DEFICIENS/SRF
miR319c	TGA1A(TGACG motif binding 1A)	bZIP	Basic region/leucine zipper motif
miR398b	TGA1A(TGACG motif binding 1A)	bZIP	Basic region/leucine zipper motif
miR408b	TGA1A(TGACG motif binding 1A)	bZIP	Basic region/leucine zipper motif
