# Supplementary material for: Characterization of miRNAs in Response to Short-Term Waterlogging in Three Inbred Lines of Zea mays
Source: PLoS One. 2012 Jun 29;7(6):e39786. doi: 10.1371/journal.pone.0039786 (PMC3387268; doi:10.1371/journal.pone.0039786)
Supplement: Table S13 — List of miRNA targets that have been used for miRNA-TF interactions for downstream analysis of probable miRNA-mediated gene regulatory sub-network. The first column is the miRNA id. The second column is the TF family of the miRNA targets. The third column is the description of the TF family. (XLSX) [file pone.0039786.s018.xlsx]

## Sheet: miRNA-TF
Table S13. List of miRNA targets that have been used for miRNA-TF interactions for downstream analysis of probable miRNA-mediated gene regualtory sub-network.
miRNA_id	TF_family	Description
miR156b	SBP	squamosal l-promoter binding protein
miR156d	SBP	squamosal l-promoter binding protein
miR156e	SBP	squamosal l-promoter binding protein
miR156g	SBP	squamosal l-promoter binding protein
miR156k	SBP	squamosal l-promoter binding protein
miR159a	MYB	Myeloblast
miR159b	MYB	Myeloblast
miR159c	MYB	Myeloblast
miR159d	MYB	Myeloblast
miR159f	MYB	Myeloblast
miR159g	MYB	Myeloblast
miR159h	MYB	Myeloblast
miR159i	MYB	Myeloblast
miR159j	MYB	Myeloblast
miR159k	MYB	Myeloblast
miR164e	NAM	No apical meristem
miR164e	bHLH	Basic helix loop helix
miR166b	bZIP	Basic region/leucine zipper motif
miR166d	bZIP	Basic region/leucine zipper motif
miR167c	ARF	Auxin response factors
miR167d	ARF	Auxin response factors
miR168a	AGO	Argonaute
miR168b	AGO	Argonaute
miR169c	CCAAT	CCAAT binding factor (CBFB/NF-YA)
miR172c	AP2/ERF	APETALA2-ethylene response factor
miR319b	MYB	Myeloblast
miR319b	TCP	Teosinte branched1/Cycloidea/Proliferating cell factors 1 and 2
miR319c	MYB	Myeloblast
miR319c	TCP	Teosinte branched1/Cycloidea/Proliferating cell factors 1 and 2
miR319d	MYB	Myeloblast
miR319d	TCP	Teosinte branched1/Cycloidea/Proliferating cell factors 1 and 2
miR396c	GRF	Growth regulating factor
miR408b	Cupredoxin	Cupredoxin
miR528a	Cupredoxin	Cupredoxin
